# Supplementary material for: Comparison of Silk Hydrogels Prepared via Different Methods
Source: Polymers (Basel). 2023 Nov 16;15(22):4419. doi: 10.3390/polym15224419 (PMC10674597; doi:10.3390/polym15224419)
Supplement: Supplementary file 1 [file polymers-15-04419-s001.zip]

Archive with 1 entries (1 files):
- polymers-2695318-supplementary.pdf
